# Supplementary material for: Environmental determinants of infectious and chronic disease prevention behaviours: A systematic review and thematic synthesis of qualitative research
Source: Health Psychol Open. 2023 May 25;10(1):20551029231179157. doi: 10.1177/20551029231179157 (PMC10226319; doi:10.1177/20551029231179157)
Supplement: Supplemental Material - Environmental determinants of infectious and chronic disease prevention behaviours: A systematic review and thematic synthesis of qualitative research [file sj-xlsx-4-hpo-10.1177_20551029231179157.xlsx]

## Sheet: Sheet1
					Is this qualitative research investigating sociocultural and behavioural factors related to smoke-free and COVID-19 restrictions among the general public, published in English, French or Spanish?	What is the publication year of this article?	What type of document is the article?	What is the article language?	Where was the study conducted?		When was the study conducted?	What is the study design?		Is there a policy and/or behaviour focus in this study?		What is the study methodology?		How were the data collected?				Were the data collected on more than one occasion (e.g. multiple interviews implemented at different time points)?		What was the mode of conduct?					How were participants recruited?							What was the final sample size?	Was the study focused on participants with any targeted socio-demographic characteristics?		Was there a clear statement of the research purpose/aims?	Was the research design and data collection strategy clearly described and appropriate to address the research aims?	Was the sampling strategy clearly described and appropriate to address the research aims?	Was the method of analysis clearly described and appropriate to address the research aims?	Were the findings clearly described and supported by sufficient evidence?	Was there evidence of researcher reflexivity?	Were ethical issues taken into consideration?	Was there evidence of study relevance and transferability?
Refid	Author	Title	Journal	Reviewer	Relevant?	Year	Document	Language	Region	Country	Date	Qualitative	Mixed-methods	Smoke-free, specify:	COVID-19, specify:	Please specify:	Not specified	Focus groups	Qualitative interviews	Other, please specify:	Not specified	Y/N	Specify:	In-person	Telephone	Virtual	Written response	Not specified	Random-digit dialing	Marketing or survey research agency	Public or private database/list	Ads in public places	Online ads	Other, please specify:	Not specified	Sample size	Yes, specify:	No	Y/N	Y/N	Y/N	Y/N	Y/N	Y/N	Y/N	Y/N
39	Bell2010	'Every space is claimed': Smokers' experiences of tobacco denormalisation	Sociology of Health and Illness	AT	Yes	2010	Journal article	English	North America	Canada	2008/09-2009/03	x		no			x		x			No		x								x - newspapers				25	smokers; ex-smokers		yes	yes	yes	no - authors provide details but unclear which method used	yes	no - discussion b/w researcher and participant provided but no other details	no - mentions review board approval but no other details	yes
41	Benincasa2019	Greek University Students and the Smoke-Free Law: Learning about Rights and Duties in a Community of Practice	The Qualitative Report	AT	Yes	2019	Journal article	English	Europe	Greece	not reported	x		public areas		basic interpretive			x			No						x						x - personal contacts		31	students		yes	yes	yes	no - authors provide details but unclear which method used	yes	yes	yes	yes
42	Berg2011	College student reactions to smoking bans in public, on campus and at home.	Health Education Research	AT	Yes	2011	Journal article	English	North America	USA	2009		x	restaurants; pubs/bars; public areas; campus; home			x	x				No		x							x					focus groups=12; partipicants=73	students; smokers		yes	yes	no	no	yes	no	yes	yes
45	Betzner2012	Experience of smokers and recent quitters with smokefree regulations and quitting	American Journal of Preventive Medicine	AT	Yes	2012	Journal article	English	North America	USA	2006	x		restaurants; pubs/bars			x	x	x			No; but this was a follow-up of a previous survey		x - focus groups				x - interviews			x					focus groups=13; interviews=15; participants=85	smokers; ex-smokers		yes	yes	yes	no	yes	no	yes	yes
59	Brooke2020	Older people's early experience of household isolation and social distancing during COVID-19.	Journal of Clinical Nursing	AT	Yes	2020	Journal article	English	Europe	UK; Ireland	2020/04	x			stay-at-home; physical distancing	Inductive phenomenology			x			No; but this was a baseline with more follow-up interviews to come			x								x	x - neighbourhood contacts		19	older adults		yes	yes	yes	yes	yes	yes	yes	yes
65	Bryant2014	Tobacco control recommendations identified by LGBT Atlantans in a community-based participatory research project.	Progress in Community Health Partnerships: Research, Education, and Action	AT	Yes	2014	Journal article	English	North America	USA	2010/10	x		no		community-based participatory research		x				No		x								x - flyers and posters				focus groups=4; participants=36	LGBT		yes	yes	yes	yes	yes	no	no - mentions review board approval but no other details	yes
84	Chen2020	Reactions to COVID-19, information and technology use, and social connectedness among older adults with pre-frailty and frailty.	Geriatric Nursing	AT	Yes	2020	Journal article	English	North America	USA	2020/03	x			no		x			x - online discussion forum		No; baseline discussion with more data to be collected				x							x		x	10	older adults		yes	yes	yes	yes	yes	yes	no - mentions review board approval but no other details	yes
87	Chief2016	Breathing clean air is Są ’áh Naagháí Bik’eh Hózhóó (SNBH): a culturally centred approach to understanding commercial smoke-free policy among the Diné (Navajo People)	Tobacco Control	AT	Yes	2016	Journal article	English	North America	USA	not reported	x		no		community-based participatory research		x				No						x							x	focus groups=3; participants=27	indigenous		yes	yes	no	yes	yes	no	no	yes
98	Crosbie2020	Expanding smoke-free communities: attitudes and beliefs surrounding smoke-free casinos and bars in Washoe County, Nevada	Journal of Hospital Management and Health Policy	AT	Yes	2020	Journal article	English	North America	USA	not reported		x	pubs/bars; casinos			x	x				No						x			x					focus groups=2; participants=13		x	yes	yes	no - study sample differed from target and survey population	no	yes	no	no	yes
449	Moore2006	Tobacco free workplace policies and low socioeconomic status female bartenders in San Francisco.	Journal of Epidemiology and Community Health	AT	No; no relevant data for extraction and synthesis
224	McCool2013	Crossing the Smoking Divide for Young Adults: Expressions of Stigma and Identity Among Smokers and Nonsmokers	Nicotine & Tobacco Research	AT	No; no relevant data for extraction and synthesis
325	Anastasiadou2020	The coronavirus' effects on consumer behavior and supermarket activities: insights from Greece and Sweden	International Journal of Sociology and Social Policy	AT	No; not accessible
158	Gunther-Bel2020	A mixed-method study of individual, couple, and parental functioning during the state-regulated COVID-19 lockdown in Spain	Family Process	AT	Yes	2020	Journal article	English	Europe	Spain	2020/03-2020/04		x		stay-at-home		x			x - questionnaire		No				x							x			329	adults living with partner and/or children		yes	yes	yes	yes	yes	no - online questionnaire	yes	yes
165	Hackshaw2010	The implications of smoke-free legislation for nhs stop smoking services		AT	Yes	2010	Thesis	English	Europe	UK	2008/11	x		no			x		x			No		x							x					17	smokers		yes	yes	yes	yes	yes	no	yes	no
477	Pan-Ngum2020	Social, ethical and behavioural aspects of COVID-19.	Wellcome Open Research	AT	No; not primary research
166	Hackshaw2012	Stop smoking service clients' views following the introduction of smoke-free legislation in England.	Journal of Smoking Cessation	AT	Yes (reduced data as refid165)	2012	Journal article	English	Europe	UK	2008/11	x		no			x		x			No		x							x					17	smokers		yes	yes	no	no	yes	no	no - no indication of ethical issues mentioned to participants	yes
174	Hargreaves2009	Evaluation of smokefree England: a longitudinal, qualitative study Project Final Report		AT	Yes	2009	Report	English	Europe	UK	2007/04-2008/06	x		enclosed public areas		ethnography; case study		x	x - not general public			Yes	3 (0-3 months prior to legislation; 3-6 months after implementation; 9-12 months after implementation)	x						x						T1=106; T2=30; T3=72 (T2-3 used subsample of T1)	smokers; ex-smokers		yes	yes	yes	yes	yes	no	yes	yes
175	Hargreaves2010	The social context of change in tobacco consumption following the introduction of 'smokefree' England legislation: A qualitative, longitudinal study	Social Science and Medicine	AT	Yes	2010	Journal article	English	Europe	UK	2007/04-2008/12	x		no		case study			x			Yes	3 (3 months prior to legislation; immediately after implementation; 1 year after implementation)					x		x						T1=106; T2=30; T3=72 (T2-3 used subsample of T1)	smokers; ex-smokers		yes	yes	yes	yes	yes	no	yes	yes
182	Heid2020	Challenges Experienced by Older People During the Initial Months of the COVID-19 Pandemic.	The Gerontologist	AT	Yes	2020	Journal article	English	North America	USA	2020/05		x		physical distancing		x			x - questionnaire		No; but was part of a larger study					x			x						1152	older adults		yes	no	no	yes	yes	no	no	yes
183	Heim2009	Public health or social impacts? A qualitative analysis of attitudes toward the smoke-free legislation in Scotland.	Nicotine & Tobacco Research	AT	Yes	2009	Journal article	English	Europe	Scotland	not reported	x		pubs/bars			x		x			Yes	2 (6 months pre; 6 months post-legislation)	x										x - door-to-door		T1=67; T2=62		x	yes	yes	yes	yes	yes	yes	no	yes
184	Helweg-Larsen2010	Risk perception and moralization among smokers in the USA and Denmark: A qualitative approach	British Journal of Health Psychology	AT	Yes	2010	Journal article	English	Europe; North America	USA; Denmark	2008	x		no			x		x			No		x								x - newspapers		x - personal contacts		30	smokers		yes	yes	yes	yes	yes	yes	no - details provided but no statement of ethics approval	yes
171	Hamm2020	Experiences of American Older Adults with Pre-existing Depression During the Beginnings of the COVID-19 Pandemic: A Multicity, Mixed-Methods Study.	The American Journal of Geriatric Psychiatry	AT	No; not relevant to review question
189	Highet2011	The re-shaping of the life-world: male British Bangladeshi smokers and the English smoke-free legislation.	Ethnicity & Health	AT	Yes	2011	Journal article	English	Europe	UK	2007/04-2008/12	x		no			x	x	x			Yes	3					x		x				x - community contacts		participants=15; T1=15; T2=4; T3=15; focus groups=2	smokers; ethnic group (Bangladeshi)		yes	yes	yes	yes	yes	no	yes	yes
214	Bottorff2009	Bingo halls and smoking: Perspectives of First Nations women	Health & Place	AT	Yes	2009	Journal article	English	North America	Canada	not reported	x		bingo hall			x	x	x			No		x								x		x - word of mouth		26 (excluded non-target demographic members)	women; Indigenous		yes	yes	yes	yes	yes	no	no - some details on approval from ethics board and band councils but not actual participants	yes
619	Whitehead2020	Older Adults' Experience of the COVID-19 Pandemic:A Mixed-Methods Analysis of Stresses and Joys.	The Gerontologist	AT	No; not relevant to review question
218	Kaufman2010	Smoking in urban outdoor public places: Behaviour, experiences, and implications for public health	Health & Place	AT	Yes	2010	Journal article	English	North America	Canada	2004-2007		x	public areas			x		x			No						x						x - handed out flyers		35		x	yes	yes	yes	yes	yes	no	no - mentions review board approval but no other details	yes
162	Guy2020	Academic motherhood during COVID-19: Navigating our dual roles as educators and mothers.	Gender, Work and Organization	AT	No; not relevant to review question - COVID-19 and motherhood
320	Pham2020	A qualitative study on mental distress of Vietnamese students in the U.S.A. in the COVID-19 era	Asia Pacific Journal of Health Management	AT	No; not relevant to review question - distress related to COVID-19
223	VanderHeiden2013	Behavioural and psychological responses of lower educated smokers to the smoke-free legislation in Dutch hospitality venues: A qualitative study	Psychology & Health	AT	Yes	2013	Journal article	English	Europe	The Netherlands	2010	x		restaurants; pubs/bars; nightclubs			x		x			No		x							x	x		x - word of mouth		18	smokers; low-SES		yes	yes	yes	yes	yes	yes	yes	yes
226	White2013	Disadvantaged former miners' perspectives on smoking cessation: A qualitative study	Health Education Journal	AT	Yes	2013	Journal article	English	Europe	UK	2009/11	x		no			x		x			No		x								x		x - researcher visiting venues; contacting local organizations		16	smokers; ex-smokers; low-SES		yes	yes	yes	no - analysis described but type of analysis not explicitly stated	no - results section brief with very little illustrative quotes	no - participants may not have been forthcoming and researchers did not report how they overcame this	yes	yes
248	Juszczyk2019	Comparing and contrasting responses to tobacco control and obesity policies: a qualitative study	Public Health Nutrition	AT	Yes	2019	Journal article	English	Europe	UK	2011/05-2012/07	x		no			x		x			No						x			x		x			9	smokers; ex-smokers		yes	yes	yes	yes	yes	yes	yes - briefly reported in acknowledgements	yes
212	Moore2009	Unintended Consequences of Smoke-Free Bar Policies for Low-SES Women in Three California Counties	American Journal of Preventive Medicine	AT	No; not relevant to review question - quotes from staff are mixed in with patrons
416	Ma2020	Travel health seeking behaviours, masks, vaccines and outbreak awareness of Australian Chinese travellers visiting friends and relatives - Implications for control of COVID-19.	Infection, Disease & Health	AT	No; not relevant to review question - study conducted prior to COVID-19
258	CeciliaJohnson2020	Emotions, concerns and reflections regarding the COVID-19 pandemic in Argentina	Ciencia & Saude Coletiva	AT	Yes	2020	Journal article	Spanish	South America	Argentina	2020/03-2020/04		x		no		x			x - questionnaire		Yes	2 (1 week apart)			x									x	T1=992; T2=418; participants=1410		x	yes	yes	yes	yes	yes	no - online questionnaire	yes	yes
297	Gonzalez-Salgado2020	Qualitative examination of the perceived effects of a comprehensive smoke-free law according to neighborhood socioeconomic status in a large city	SSM - Population Health	AT	Yes	2020	Journal article	English	Europe	Spain	2016-2019	x		no		grounded theory		x	x			No						x		x						focus groups=29; interviews=37; participants=213		x	yes	yes	yes	yes	yes	yes	yes	yes
430	Maubach2013	'The times are changing': New Zealand smokers' perceptions of the tobacco endgame.	Tobacco Control	AT	No; not relevant to review question - tobacco endgame
333	Kotwal2020	Social Isolation and Loneliness Among San Francisco Bay Area Older Adults During the COVID-19 Shelter-in-Place Orders	Journal of the American Geriatrics Society	AT	Yes	2020	Journal article	English	North America	USA	2020/04-2020/06		x		stay-at-home		x			x - questionnaire		Yes	4 (every 2-weeks)		x		x - email; mail				x					participants=115; interviews=460	older adults		yes	yes	yes	no - analytical approach not stated	yes	no	yes	yes
380	Kostygina2014	'It's about the smoke, not the smoker': messages that motivate rural communities to support smoke-free policies.	Health Education Research	AT	No; not relevant to review question (evaluating messaging)
372	Kelly2009	Smoke-free air policy: subcultural shifts and secondary health effects among club-going young adults.	Sociology of Health & Illness	AT	Yes	2009	Journal article	English	North America	USA	not reported	x		restaurants; pubs/bars; nightclubs		ethnography			x			Yes	2 (not reported)					x						x - researchers visiting venues		T1=40; T2=25; participants=40	young adults		yes	yes	yes	yes	yes	yes	yes	yes
399	Lee2020	National Tobacco Control Policies from the Perspectives of Singapore Young Male Adults.	Journal of Psychoactive Drugs	AT	Yes	2020	Journal article	English	Asia	Singapore	2018/03-2018/06	x		no			x		x			No			x						x					29	young adults; male		yes	yes	yes	yes	yes	no	no	yes
404	Levkovich2020	Impact of the COVID-19 pandemic on stress and emotional reactions in Israel: a mixed-methods study.	International Health	AT	Yes	2020	Journal article	English	Asia	Israel	2020/03		x		no	phenomenology			x			No			x								x			38		x	yes	yes	yes	yes	yes	yes	yes	yes
444	Meza-Palmeros2020	Risk perception, Coronavirus and precariousness. A reflection on fieldwork under quarantine.	Health Sociology Review	AT	No; other country
459	Nakkash2010	Building research evidence for policy advocacy: a qualitative evaluation of existing smoke-free policies in Lebanon.	Asia-Pacific Journal of Public Health	AT	No; other country
408	Li2017	Smoking environments in transition: the experiences of recent Chinese migrants to Canada.	Health & Social Care in the Community	AT	Yes	2017	Journal article	English	North America	Canada	2013/07-2013/10	x		no		qualitative descriptive		x				No						x				x	x			focus groups=8; participants=58	migrants; ethnic group (Chinese)		yes	yes	yes	yes	yes	no	yes	yes
152	Gorini2011	[Impact of the Italian smoking ban and comparison with the evaluation of the Scottish ban].	Epidemiologia e Prevenzione	AT	No; other language - Italian
111	Dobbs2019	Cigarettes vs. E-Cigarettes: Policy Implications from a Focus Group Study.	Substance Use & Misuse	AT	No; other setting
524	Robertson2012	Translation of tobacco policy into practice in disadvantaged and marginalized subpopulations: a study of challenges and opportunities in remote Australian Indigenous communities.	Health Research Policy and Systems	AT	No; other setting
231	Vijayaraghavan2017	A qualitative examination of attitudes toward smoke-free policies among homeless adults	Journal of General Internal Medicine	AT	No; other setting (smoke-free housing)
411	Lock2010	Evaluating social and behavioural impacts of English smoke-free legislation in different ethnic and age groups: implications for reducing smoking-related health inequalities.	Tobacco Control	AT	Yes	2010	Journal article	English	Europe	UK	2007/06-2008/06	x		no		grounded theory			x			Yes	3 (1 month pre-legislation; 6-12 months post-legislation)	x										x - directly approaching smokers; community contacts		T1=32; T2=33; participants=42; total interviews=65	smokers; low-SES		yes	yes	no - purposive but no other details on recruitment	yes	yes	no	yes	yes
434	McCloy2012	Tobacco-free sports and recreation policies. Evaluation of policy implementation in hockey settings: Final report		AT	Yes	2012	Report	English	North America	Canada	2012/03		x	sporting venue		case study		x	x - excluded due to not being target population			No		x							x					focus groups=1; participants=7		x	yes	yes	yes	no	yes	no	yes	no - lacks references to previous research
481	Parnell2019	Attitudinal and behavioural responses to increasing tobacco control regulation among high smoking prevalence groups: A qualitative study.	Drug and Alcohol Review	AT	Yes	2019	Journal article	English	Australasia	Australia	2016/03-2017/03	x		no			x		x			No		x										x - voluntarily approached researchers in community service organization		84	smokers		yes	yes	yes	yes	yes	no	yes	yes
485	Pederson2016	Smoking on the margins: a comprehensive analysis of a municipal outdoor smoke-free policy.	BMC Public Health	AT	Yes	2016	Journal article	English	North America	Canada	not reported		x	parks; beaches			x	x	x			No			x										x	focus group=1; interviews=8; participants=12		x	yes	no	no	no	no - lacking rich qualitative data	no	yes	yes
509	Reiter2012	Ohio Appalachian residents' views on smoke-free laws and cigarette warning labels.	Rural and Remote Health	AT	Yes	2012	Journal article	English	North America	USA	2007	x		no			x	x	x			No		x								x				focus groups=11; interview=1; participants=46	parents; young adults		yes	yes	yes	no	yes	no	yes	yes
402	Lennon2020	Public Intent to Comply with COVID-19 Public Health Recommendations.	Health Literacy Research and Practice	AT	No; quantitative study
516	Ritchie2010	Public places after smoke-free--a qualitative exploration of the changes in smoking behaviour.	Health & Place	AT	Yes	2010	Journal article	English	Europe	UK	2005/10-2007/03		x	no			x		x			Yes	3 (3-6 months pre-legislation; 3 months post-legislation; 6-9 months post-legislation)					x						x - researchers visiting venues; door-to-door knocking; street approaches		T1=40; T2=12; T3=35; participants=40	smokers; ex-smokers		yes	yes	yes	yes	yes	yes	yes	yes
517	Ritchie2010a	"But it just has that sort of feel about it, a leper" - Stigma, smoke-free legislation and public health.	Nicotine & Tobacco Research	AT	Yes	2010	Journal article	English	Europe	UK	not reported	x		no			x		x			Yes	3 (3-6 months pre-legislation; 3 months post-legislation; 6-9 months post-legislation)					x						x - researchers visiting venues; door-to-door knocking; street approaches		T1=40; T2=12; T3=35; participants=40	smokers; ex-smokers		yes	yes	yes	yes	yes	no	yes	yes
542	Satterlund2009	Cultural factors related to smoking in San Francisco's Irish bars.	Journal of Drug Education	AT	Yes	2009	Journal article	English	North America	USA	2001-2006		x	pubs/bars			x		x			Yes	2 (not reported)	x										x - researchers visiting venues		8	Irish patrons		no	yes	yes	yes	yes	no	yes	no - implications and limitations not outlined
544	Satterlund2012	Changes in smoking-related norms in bars resulting from California's Smoke-Free Workplace Act.	Journal of Drug Education	AT	Yes	2012	Journal article	English	North America	USA	2001-2007		x	pubs/bars		ethnography			x			Yes	3 (not reported)	x										x - researchers visiting venues		79		x	yes	yes	no	yes	yes	no	no	yes
232	Ozcebe2015	Evaluation of Tobacco Control Law at Cafe' and Restaurants	Eurasian Journal of Pulmonology	AT	No; quantitative study
589	Tan2013	Smoking spaces as enabling spaces of wellbeing	Health & Place	AT	Yes	2013	Journal article	English	Asia	Singapore	2011/09-2012/02	x		no			x		x			No		x										x - personal contacts; snowballing		66	young adults; smokers		yes	yes	yes	no	yes	yes	yes	no - limitations, implications, recommendations all missing
609	Vijayaraghavan2018	Older African American Homeless-Experienced Smokers' Attitudes Toward Tobacco Control Policies-Results from the HOPE HOME Study.	American Journal of Health Promotion	AT	Yes	2018	Journal article	English	North America	USA	2015/10-2016/04	x		not specified		grounded theory			x			No; but this was part of a larger longitudinal study		x											x	22	low-SES; smokers; ethnic group (African American)		yes	yes	yes	yes	yes	no	yes	yes
613	Wakefield2009	Potential for smoke-free policies in social venues to prevent smoking uptake and reduce relapse: a qualitative study.	Health Promotion Practice	AT	Yes	2009	Journal article	English	Australasia	Australia	2003	x		pubs/bars; nightclubs			x	x				No		x						x						focus groups=8; participants=53	smokers; young adults		yes	yes	yes	no	yes	yes	yes	yes
621	Widome2011	Talking to Iraq and Afghanistan war veterans about tobacco use.		AT	Yes	2011	Journal article	English	North America	USA	2008-2009	x		not specified		grounded theory		x				No		x	x						x					focus groups=5; participants=17	soldiers		yes	yes	yes	no - analysis stated but few details provided	yes	no	no - mentions review board approval but no other details	no - lacking details on implications
625	Williams2011	Assessing how to increase smokers' motivation to quit.		AT	Yes	2011	Thesis	English	North America	USA	not reported	x		not specified			x	x				No		x							x	x	x			focus groups=4; participants=12	ex-smokers		yes	yes	no - appropriate sampling strategy but study population not representative of target population	no - analysis stated but few details provided	yes	no	yes	yes
626	Williams2020	Public perceptions and experiences of social distancing and social isolation during the COVID-19 pandemic: a UK-based focus group study.	BMJ Open	AT	Yes	2020	Journal article	English	Europe	UK	2020/03-2020/04	x			stay-at-home; physical distancing		x	x				No				x							x			focus groups=5; participants=27		x	yes	yes	yes	yes	yes	yes - social desirability bias addressed, virtual context reduced other problems	no	yes
654	Louka2006	'I think that it's a pain in the ass that I have to stand outside in the cold and have a cigarette': representations of smoking and experiences of disapproval in UK and Greek smokers	Journal of Health Psychology	AT	Yes	2006	Journal article	English	Europe	UK; Greece	not reported	x		not specified			x	x	x			No		x								x		x - snowball approach through recruited participants		32		x	yes	yes	yes	no - analysis not specified but details given	yes	no	no - approval from review board not reported but some ethical details provided	yes
664	Adams2021	Impact of COVID-19 'Stay Home, Stay Healthy' Orders on Function among Older Adults Participating in a Community-Based, Behavioral Intervention Study	Journal of Aging and Health	AT	Yes	2021	Journal article	English	North America	USA	2020/03-2020/04		x		stay-at-home; physical distancing		x		x	x - questionnaire		Yes	2 (baseline survey and follow-up qualitative interview part of a larger clinical trial)		x										x	39	older adults		yes	yes	no	yes	yes	no	yes	yes
693	Alqahtani2021	Risk perceptions of COVID-19 and its impact on precautionary behavior: A qualitative study	PATIENT EDUCATION AND COUNSELING	AT	Yes	2021	Journal article	English	Asia	Saudi Arabia	2020/05-2020/06	x			not specified	grounded theory			x			No			x										x	26		x	yes	yes	no	yes	yes	no	yes	yes
711	Ares2021	The experience of social distancing for families with children and adolescents during the coronavirus (COVID-19) pandemic in uruguay: Difficulties and opportunities.	Children and Youth Services Review	AT	Yes	2021	Journal article	English	South America	Uruguay	2020/03		x		physical distancing		x			x - questionnaire		No					x						x			not reported (1725 survey responses)	parents with children <18 years old		yes	yes	yes	no - inductive content analysis but no additional details	yes	no - online questionnaire	no - no indication of approval from ethics review board	yes
722	Ates2020	COVID-19 lockdown: the unspoken toll on the 65+ community in Turkey	Working With Older People	AT	No; not relevant to review question - COVID-19 emotions
767	Benham2021	Attitudes, current behaviours and barriers to public health measures that reduce COVID-19 transmission: A qualitative study to inform public health messaging.	PloS one	AT	Yes	2021	Journal article	English	North America	Canada	2020/08-2020/09	x			stay-at-home; physical distancing; face masks		x	x				No				x			x							focus groups=9; participants=50		x	yes	yes	yes	yes	yes	yes	yes	yes
798	Bozdag2021	The psychological effects of staying home due to the COVID-19 pandemic.	The Journal of general psychology	AT	Yes	2021	Journal article	English	Asia	Turkey	2020/05-2020/06		x		stay-at-home	embedded design (QUAL emphasis)				x - online questionnaire		No					x - online forms						x - email; WhatsApp	x - snowballing through participants		176		x	yes	yes	yes	yes	yes	no - online questionnaire	yes	yes
689	Alonso2021	The Impact and Social Response of COVID-19 in Chelsea, Massachusetts		AT	No; not accessible
705	Ang2021	Social distancing behavior during COVID-19: a TPB perspective	MARKETING INTELLIGENCE & PLANNING	AT	No; not relevant to review question - age range of panel is not reported
754	Bateman2021	Confronting COVID-19 in under-resourced, African American neighborhoods: a qualitative study examining community member and stakeholders' perceptions	ETHNICITY & HEALTH	AT	No; not relevant to review question - quotes mixed with stakeholders
778	Bhandari2021	COVID-19: challenges faced by Nepalese migrants living in Japan.	BMC public health	AT	No; no relevant data for extraction and synthesis
807	Brown2021b	Life in lockdown: a telephone survey to investigate the impact of COVID-19 lockdown measures on the lives of older people (>= 75 years)	AGE AND AGEING	AT	No; no relevant data for extraction and synthesis
882	Cuerdo-Vilches2020	A Mixed Approach on Resilience of Spanish Dwellings and Households during COVID-19 Lockdown	SUSTAINABILITY	AT	No; no relevant data for extraction and synthesis
900	DeJonckheere2021	Views on COVID-19 and use of face coverings among U.S. youth.	Journal of Adolescent Health	AT	Yes	2021	Journal article	English	North America	USA	2020/07		x		face masks	convergent design				x - questionnaire		No					x - text message				x		x			791	youth (but only >/18 included)		yes	yes	yes	yes	yes	no - online questionnaire	yes	yes
950	Enria2021	Trust and transparency in times of crisis: Results from an online survey during the first wave (April 2020) of the COVID-19 epidemic in the UK	PLOS ONE	AT	Yes	2021	Journal article	English	Europe	UK	2020/04		x		not specified	embedded design				x - online questionnaire		No					x - online questionnaire						x			9322 (qualitative responses not reported)		x	yes	yes	yes	yes	yes	no - online questionnaire	yes	no - discussion lacking in support from other literature but limitations and implications covered
955	Eyler2021	Children's Physical Activity and Screen Time during COVID-19 Pandemic: A Qualitative Exploration of Parent Perceptions	HEALTH BEHAVIOR AND POLICY REVIEW	AT	No; not relevant to review question - focused on physical activity
960	Falvo2021	Lived experiences of older adults during the first COVID-19 lockdown: A qualitative study.	PloS one	AT	Yes	2021	Journal article	English	Europe	Switzerland	2020/04-2020/05	x			stay-at-home	interpretive phenomenology			x			No			x						x			x - snowball approach through contacts referral		19	older adults		yes	yes	yes	yes	yes	yes	yes	yes
965	Farris2021	A Qualitative Study of COVID-19 Distress in University Students	EMERGING ADULTHOOD	AT	No; not relevant to review question - psychological impact (stress focused)
977	Finlay2021	Coping During the COVID-19 Pandemic: A Qualitative Study of Older Adults Across the United States.	Frontiers in public health	AT	No; not relevant to review question - focused on coping with stress
987	Fouques2021	Perceptions of the Post First-Lockdown Era in the Current Covid-19 Pandemic: Quantitative and Qualitative Survey of the French Population	FRONTIERS IN PSYCHOLOGY	AT	No; no relevant data for extraction and synthesis
994	Fristedt2021	Changes in daily life and wellbeing in adults, 70 years and older, in the beginning of the COVID-19 pandemic	SCANDINAVIAN JOURNAL OF OCCUPATIONAL THERAPY	AT	Yes	2021	Journal article	English	Europe	Sweden	2020/04	x			not specified	qualitative descriptive			x			No; but these results are part of a longitudinal study			x	x					x					17	older adults		yes	yes	yes	yes	yes	no	yes	yes
995	Fuller2021	Lessons in Resilience: Initial Coping Among Older Adults During the COVID-19 Pandemic	GERONTOLOGIST	AT	No; not relevant to review question - coping and general pandemic adjustments (vs. policies/culture)
1028	Goncalves2021	Perceptions, feelings, and the routine of older adults during the isolation period caused by the COVID-19 pandemic: a qualitative study in four countries	AGING & MENTAL HEALTH	AT	No; not relevant to review question
1066	Hassan2021	How do Muslim community members perceive Covid-19 risk reduction recommendations - a UK qualitative study?	BMC PUBLIC HEALTH	AT	Yes	2021	Journal article	English	Europe	UK	2020/03-2020/07	x			stay-at-home; physical distancing		x	x	x			No			x	x							x	x - community groups		interviews=25; focus groups=4; participants=47	ethnic group (Muslims)		yes	yes	yes	yes	yes	yes	yes	yes
1067	Hassan2021a	The impact of COVID-19 social distancing and isolation recommendations for Muslim communities in North West England	BMC PUBLIC HEALTH	AT	Yes	2021	Journal article	English	Europe	UK	2020/03-2020/07	x			stay-at-home; physical distancing		x	x	x			No			x	x							x	x - community groups		interviews=25; focus groups=4; participants=47	ethnic group (Muslims)		yes	yes	yes	yes	yes	yes	yes	yes
1073	He2021	A preliminary exploration of attitudes about COVID-19 among a group of older people in Iwate Prefecture, Japan	JOURNAL OF CROSS-CULTURAL GERONTOLOGY	AT	Yes	2021	Journal article	English	Asia	Japan	2020/07-2020/08	x			not specified		x	x		x - questionnaire		No	questionnaire was delivered 1 month post-interviews			x	x - survey							x - personal contacts; volunteers from English class		focus groups=1; participants=11	older adults		yes	yes	no	yes	yes	yes	no - consent acquired but no ethics review	yes
1132	Ivbijaro2020	Psychological impact and psychosocial consequences of the COVID 19 pandemicResilience, mental well-being, and the coronavirus pandemic	INDIAN JOURNAL OF PSYCHIATRY	AT	No; not relevant to review question - psychological impacts
1162	Kamin2021	Alone in a Time of Pandemic: Solo-Living Women Coping With Physical Isolation.	Qualitative health research	AT	Yes	2021	Journal article	English	Europe	Slovenia	2020/04	x			stay-at-home; physical distancing		x		x			No				x								x - personal contacts		23	women		yes	yes	yes	yes	yes	no	yes	yes
1179	Kim2021	Changes in Daily Life during the COVID-19 Pandemic among South Korean Older Adults with Chronic Diseases: A Qualitative Study	INTERNATIONAL JOURNAL OF ENVIRONMENTAL RESEARCH AND PUBLIC HEALTH	AT	Yes	2021	Journal article	English	Asia	South Korea	2020/11-2021/02	x			stay-at-home; physical distancing		x		x			No		x										x - contacts purposively sampled from senior centre staff; personal contacts		13	older adults (with chronic conditions)		yes	yes	yes	yes	yes	yes	yes	yes
1190	Koon2021	A spectrum of (Dis)Belief: Coronavirus frames in a rural midwestern town in the United States	SOCIAL SCIENCE & MEDICINE	AT	Yes	2021	Journal article	English	North America	USA	2020/06-2020/08	x			not specified	ethnography			x			No		x		x							x	x - personal contacts		87		x	yes	yes	yes	yes	yes	yes	yes	yes
1200	Krumer-Nevo2021	COVID-19: A poverty-aware perspective.	The American journal of orthopsychiatry	AT	No; not relevant to review question - focused on coping and general COVID-19 perspectives
1227	Lee2021b	Asians and Asian Americans' experiences of racial discrimination during the COVID-19 pandemic: Impacts on health outcomes and the buffering role of social support.	Stigma and Health	AT	No; not relevant to review question - focused on discrimination and not on any preventive behaviours or related policies
1252	Lohiniva2021	Learning about COVID-19-related stigma, quarantine and isolation experiences in Finland.	PloS one	AT	Yes	2021	Journal article	English	Europe	Finland	2020/04-2020/05	x			quarantine		x		x			No		x							x					64 (data not disaggregated by age groups so teenagers are included in this value)	members in households with positive COVID-19 case		yes	yes	yes	yes	yes	no	yes	yes
1303	Matei2021	EARLY COVID-19 PANDEMIC IMPACTS ON SOCIETY AND ENVIRONMENT IN ROMANIA. PERCEPTION AMONG POPULATION WITH HIGHER EDUCATION	ENVIRONMENTAL ENGINEERING AND MANAGEMENT JOURNAL	AT	No; not accessible
1327	Mersha2021	Factors that Influence the Health Seeking Behavior and Degree of Health Service Utilization of Ethiopian Immigrants Living in One of the Midwest Cities of the United States: A Mixed Methods		AT	No; not accessible
1346	Mollborn2021	Everything Is Connected": Health Lifestyles and Teenagers' Social Distancing Behaviors in the COVID-19 Pandemic"	SOCIOLOGICAL PERSPECTIVES	AT	Yes	2021	Journal article	English	North America	USA	2020/04-2020/08	x			physical distancing; face masks		x		x			Yes	2 (3 months apart, 4 waves in total, but waves 1-2 not included in this study)					x				x	x	x - personal contacts		23	parents; teenagers		yes	yes	yes	no	yes	no	no	no
1358	Moss2021	Everybody Needs to Do Their Part So We Can Get This Under Control." Reactions to the Norwegian Government Meta-Narratives on COVID-19 Measures"	Political Psychology	AT	Yes	2021	Journal article	English	Europe	Norway	2020/04	x			not specified		x		x			No		x	x	x								x - personal contacts; snowballing		16		x	yes	yes	yes	no	yes	yes	no	yes
1359	Moyce2021	Exploring a rural Latino community's perception of the COVID-19 pandemic	Ethnicity and Health	AT	Yes	2021	Journal article	English	North America	USA	2020/04	x			not specified		x		x			No			x									x - in-person recruitment through promotional event; snowballing		14	ethnic group (Latino)		yes	yes	yes	yes	yes	yes	yes	yes
1398	Nilsson2021	Old Overnight: Experiences of Age-Based Recommendations in Response to the COVID-19 Pandemic in Sweden	JOURNAL OF AGING & SOCIAL POLICY	AT	Yes	2021	Journal article	English	Europe	Sweden	2020/04	x			age-based recommendations (70+)		x			x - online questionnaire		No					x						x			851	older adults		yes	yes	yes	yes	yes	no - online questionnaire	no	yes
1412	Ohta2021	Fears Related to COVID-19 among Rural Older People in Japan	Healthcare	AT	No; not relevant to review question - study investigated social impact of COVID-19 (not centred around restrictions)
1437	Parisi2021	Women Face to Fear and Safety Devices During the COVID-19 Pandemic in Italy: Impact of Physical Distancing on Individual Responsibility, Intimate, and Social Relationship	Frontiers in Public Health	AT	No; no relevant data for extraction and synthesis
1458	Philip2020a	COVID-19 related concerns of people with long-term respiratory conditions: a qualitative study	BMC Pulmonary Medicine	AT	No; not relevant to review question - emphasis on health concerns to general pandemic rather than restrictions
1499	Reynolds2021	And Then Came COVID-19": Manitoban Reflections on the Emergence of the Pandemic"	Canadian Pscyhology	AT	No; not relevant to review question - age groups not identifiable
1501	Rhodes2021	A Rapid Qualitative Assessment of the Impact of the COVID-19 Pandemic on a Racially/Ethnically Diverse Sample of Gay, Bisexual, and Other Men who Have Sex with Men Living with HIV in the US South.	AIDS and behavior	AT	Yes	2021	Journal article	English	North America	USA	2020/04-2020/05	x			not specified		x		x			No			x						x					15	LGBT		yes	yes	yes	yes	yes	no	yes	yes
1502	Rice2021	Women's postpartum experiences in Canada during the COVID-19 pandemic: a qualitative study.	CMAJ open	AT	No; not relevant to review question - emphasis on post-partum, hospital setting, and mental health
1511	Rocha2021	The Impact of the COVID-19 Pandemic on the Brazilian Immigrant Community in the U.S: Results from a Qualitative Study	International Journal of Environmental Research and Public Health	AT	No; not relevant to review question - key informants
1578	Shareef2021	Lockdown and sustainability: An effective model of information and communication technology	Technological forecasting and social change	AT	No; not relevant to review question - stakeholders
1587	Shelus2020	Motivations and Barriers for the Use of Face Coverings during the COVID-19 Pandemic: Messaging Insights from Focus Groups	International Journal of Environmental Research and Public Health	AT	Yes	2020	Journal article	English	North America	USA	2020/07	x			face masks		x	x				No				x							x			focus groups=6; participants=34		x	yes	yes	yes	yes	yes	no	yes	yes
1648	Sweet2021	Becoming a mother in the 'new' social world in Australia during the first wave of the COVID-19 pandemic	Midwifery	AT	Yes	2021	Journal article	English	Australasia	Australia	2020/06	x			not specified	qualitative descriptive			x			No; but this data is reporting on a latter of a 2-part longitudinal study			x	x							x			27	women; mothers		yes	yes	yes	yes	yes	no	yes	no
1655	Takashima2020	Perception of COVID-19 Restrictions on Daily Life among Japanese Older Adults: A Qualitative Focus Group Study	Healthcare	AT	Yes	2020	Journal article	English	Asia	Japan	2020/07-2020/08	x			not specified		x	x				No		x											x	focus groups=6; participants=24	older adults		yes	yes	yes	yes	yes	yes	yes	yes
1657	Tambling2021	Thematic Analysis of Parent-Child Conversations About COVID-19: Playing It Safe""	Journal of Child and Family Studies	AT	No; not relevant to review question - focused on conversations with children and others' practices (vs. self)
1689	Tse2021	COVID-19: experiences of lockdown and support needs in children and young adults with kidney conditions	Pediatric Nephrology	AT	No; not relevant to review question - patients
1706	Vanhamel2021	Understanding how communities respond to COVID-19: experiences from the Orthodox Jewish communities of Antwerp city	International Journal for Equity in Health	AT	Yes	2021	Journal article	English	Europe	Belgium	2020/04-2020/06	x			not specified		x		x			No		x		x								x - snowballing through stakeholder contacts		9	ethnic group (Jewish)		yes	yes	yes	yes	yes	no	yes	yes
1711	Vaterlaus2021	COVID-19 pandemic and social distancing in the United States: A mixed-methods study on lived experiences and well-being	Social Science Journal	AT	No; not relevant to review question
1737	Wang2021a	Identities: experiences and impacts of the COVID-19 pandemic from the perspectives of older Chinese immigrants in Canada	China Journal of Social Work	AT	Yes	2021	Journal article	English	North America	Canada	2020/04-2020/05	x			not specified		x		x			No			x			x					x	x - distibrution through organizations		15	older adults; ethnic group (Chinese)		yes	yes	yes	yes	yes	no	yes	yes
1738	Wang2021b	"I'm more afraid of racism than of the virus!": racism awareness and resistance among Chinese migrants and their descendants in France during the Covid-19 pandemic	European Societies	AT	No; not relevant to review question - age groups not identifiable (some under 30 years)
1786	Zhang2021a	Public health information on COVID-19 for international travellers: lessons learned from a mixed-method evaluation.	Public health	AT	No; not relevant to review question - no regulatory policies in place at airports during this period
1793	Zulauf2021	The bidirectionality of buying behavior and risk perception: an exploratory study	International Review of Retail Distribution and Consumer Research	AT	No; not relevant to review question
1794	Zwain2021	George Town Heritage City traditional shophouses residents respond to COVID-19 pandemic: issues and possible solutions	Journal of Human Behavior in the Social Environment	AT	Yes	2021	Journal article	English	Asia	Malaysia	2021/06-2021/07	x			stay-at-home	phenomenology			x	x - observation		No		x											x	15	tourists; hotel residents		yes	yes	yes	yes	yes	no	no	no
2014	Burton2022	Understanding barriers and facilitators to compliance with UK social distancing guidelines during the COVID-19 pandemic: A qualitative interview study	Behaviour Change	AT	Yes	2022	Journal article	English	Europe	UK	2020/05/-2020/11	x			physical distancing	phenomenology			x			No			x	x							x	x - community organization; website; personal contacts		116		x	yes	yes	yes	yes	yes	no	yes	yes
2206	Eraso2021	Intentional and unintentional non-adherence to social distancing measures during COVID-19: A mixed-methods analysis	PLOS One	AT	Yes	2021	Journal article	English	Europe	UK	2020/05-2020/09		x		stay-at-home; physical distancing	explanatory design			x	x - questionnaire		No			x	x							x	x - website, social media, newsletter		30		x	yes	yes	yes	yes	yes	yes	no	yes
2227	Fearnley2022	Beyond Asian 'mask culture': Understanding the ethics of face masks during the Covid-19 pandemic in Singapore	Critical Public Health	AT	Yes	2022	Journal article	English	Asia	Singapore	2020/09-2021/02	x			face masks		x		x			No						x				x				21		x	yes	no	yes	no	yes	no	yes	no
2276	Gazibara2022	Experiences and aftermath of the COVID-19 lockdown among community-dwelling older people in Serbia: A qualitative study	Journal of Evaluation in Clinical Practice	AT	Yes	2022	Journal article	English	Europe	Serbia	2021/07	x			stay-at-home (curfew)		x				x	No			x										x	23	older adults		yes	no	yes	no	yes	no	yes	yes
2342	Haire2022	Experiences of risk in Australian hotel quarantine: A qualitative study	BMC Public Health	AT	Yes	2022	Journal article	English	Australasia	Australia	2020/03-2021/01	x			quarantine		x		x			Yes	3 (introduction of quarantine; second wave; and payment for hotel quaranatine instituted)			x							x	x - personal contacts; website		58		x	yes	no	yes	yes	yes	yes	yes	yes
2607	Leather2022	We want to live a little longer and our family want[s] us around": A summative content analysis of adherence to COVID-19-related guidelines using the Theoretical Domains Framework"	British Journal of Health Psychology	AT	Yes	2022	Journal article	English	Europe	UK	2021/04		x		not specified		x			x - questionnaire		No					x - online questionnaire			x						2081		x	yes	yes	yes	yes	yes	no	yes	yes
2612	Lee2021	Cultural contexts during a pandemic: A qualitative description of cultural factors that shape protective behaviours in the Chinese-Canadian community	BMC Public Health	AT	Yes	2021	Journal article	English	North America	Canada	not reported	x			not specified	qualitative descriptive			x			No			x	x							x	x - television, social media, snowball sampling		83	ethnic group (Chinese-Canadians)		yes	yes	yes	yes	yes	yes	yes	yes
2904	Polivka2022	Mask use experiences, COVID-19, and adults with asthma: A mixed-methods approach	The Journal of Allergy and Clinical Immunology: In Practice	AT	Yes	2022	Journal article	English	North America	USA	2020/11-2021/02		x		face masks		x			x - questionnaire		Yes	2				x - online questionnaire				x					501	people with asthma		yes	yes	no	no	yes	no	no	yes
2912	Power2022	Prosocial rule breaking, ingroups and social norms: Parental decision-making about COVID-19 rule breaking in the UK	Journal of Community & Applied Social Psychology	AT	Yes	2022	Journal article	English	Europe	UK	2021/01-2021/02		x		stay-at-home	exploratory design				x - questionnaire		No						x					x	x - snowball sampling		99	parents		yes	yes	yes	yes	yes	yes	no	yes
3022	Schoenweitz2022	The social meanings of artifacts: Face masks in the COVID-19 pandemic	Frontiers in Public Health	AT	Yes	2022	Journal article	English	Europe	Austria; Belgium; Germany; Ireland; Switzerland	2020/04-2020/10	x			face masks		x		x			Yes	2 (recommended but not mandatory; then again when masking was mandatory in many settings)		x	x							x			413		x	yes	yes	yes	no	yes	no	yes	yes
3139	Tay2021	Perception of the movement control order during the COVID-19 pandemic: A qualitative study in Malaysia	International Journal of Environmental Research and Public Health	AT	Yes	2021	Journal article	English	Asia	Malaysia	2020/03-2020/07	x			stay-at-home		x		x			No		x	x										x	23		x	yes	yes	no	yes	yes	no	yes	yes
3190	VanAlboom2021	When, why, and how do people deviate from physical distancing measures during the COVID-19 pandemic: A mixed-methods study	Psychologica Belgica	AT	Yes	2021	Journal article	English	Europe	Belgium	2020/05		x		stay-at-home; physical distancing		x			x - questionnaire		No					x - online questionnaire						x	x - snowball sampling		2055		x	yes	yes	yes	yes	yes	no	yes	yes
3211	Vilme2022	A social-ecological exploration of college and university students' COVID-19 infection preventive behaviors	American Journal of Health Education	AT	Yes	2022	Journal article	English	North America	USA	2020/05-2020/10	x			not specified		x			x - questionnaire		No					x - online questionnaire							x - classrooms; word-of-mouth		1444	young adults (students)		yes	yes	yes	yes	yes	no	yes	no
3249	Williams2021	Public perceptions of non-adherence to pandemic protection measures by self and others: A study of COVID-19 in the United Kingdom	PLOS One	AT	Yes	2021	Journal article	English	Europe	UK	2020/09-2020/11	x			not specified		x	x				No				x							x	x - volunteer sites		focus groups=12; participants=51		x	yes	yes	yes	yes	yes	no	yes	yes
3304	Zhang2022	“Responsible” or “strange?” Differences in face mask attitudes and use between Chinese and non-East Asian Canadians during COVID-19’s first wave	Frontiers in Psychology	AT	Yes	2022	Journal article	English	North America	Canada	2020/04-2020/05		x		face masks		x	x				Yes	2 (qualitative; quantitative)			x							x			focus groups = 14; participants = 66	ethnic group (Chinese-Canadians); general public		yes	yes	yes	yes	yes	no	yes	yes
